# Supplementary material for: CheRRI—Accurate classification of the biological relevance of putative RNA–RNA interaction sites
Source: Gigascience. 2024 Jun 5;13:giae022. doi: 10.1093/gigascience/giae022 (PMC11152173; doi:10.1093/gigascience/giae022)
Supplement: giae022_supplement [file giae022_supplement.zip]

Archive with 5 entries (5 files):
- supplement/Cherri_GigaScience_final_submission_supplement.pdf
- supplement/prc_plot_supp.pdf
- supplement/supplement.bib
- supplement/supplement.tex
- supplement/vancouver-authoryear.bst
