# Supplementary material for: CheRRI—Accurate classification of the biological relevance of putative RNA–RNA interaction sites
Source: Gigascience. 2024 Jun 5;13:giae022. doi: 10.1093/gigascience/giae022 (PMC11152173; doi:10.1093/gigascience/giae022)
Supplement: giae022_supplement [file giae022_supplement.zip › supplement/supplement.bib]

@article{NPInter,
author = {Zheng, Yu and Luo, Huaxia and Teng, Xueyi and Hao, Xinpei and Yan, Xiaoyu and Tang, Yiheng and Zhang, Wanyu and Wang, Yuanxin and Zhang, Peng and Li, Yanyan and Zhao, Yi and Chen, Runsheng and he, Shunmin},
year = {2023},
pages = {D232–D239},
title = {{NPInter v5.0: ncRNA} interaction database in a new era},
volume = {51},
issue = {D1},
journal = {Nucleic acids research},
doi = {10.1093/nar/gkac1002}
}

@article{RNAInter,
author = {Lin, Yunqing and Liu, Tianyuan and Cui, Tianyu and Wang, Zhao and Zhang, Yuncong and Tan, Puwen and Huang, Yan and Yu, Jia and Wang, Dong},
year = {2020},
pages = {D189–D197},
title = {{RNAInter} in 2020: {RNA} interactome repository with increased coverage and annotation},
volume = {48},
issue = {D1},
journal = {Nucleic Acids Research},
doi = {10.1093/nar/gkz804}
}


@Article{Mann_Wright_Backofen-IntaR_enhan_and-NAR2017,
  author =	 {Mann, Martin and Wright, Patrick R. and Backofen, Rolf},
  title =	 {{IntaRNA} 2.0: enhanced and customizable prediction of 
                  {RNA}-{RNA} interactions},
  journal =	 NAR,
  year =	 {2017},
  volume =	 {45},
  number =	 {W1},
  pages =	 {W435-W439},
  user =	 {wrightp},
  pmid =	 {28472523},
  doi = 	 {10.1093/nar/gkx279},
  issn = 	 {1362-4962},
  issn = 	 {0305-1048},
  abstract =	 {The IntaRNA algorithm enables fast and accurate prediction 
                  of RNA-RNA hybrids by incorporating seed constraints and 
                  interaction site accessibility. Here, we introduce 
                  IntaRNAv2, which enables enhanced parameterization as well 
                  as fully customizable control over the prediction modes and 
                  output formats. Based on up to date benchmark data, the 
                  enhanced predictive quality is shown and further 
                  improvements due to more restrictive seed constraints are 
                  highlighted. The extended web interface provides 
                  visualizations of the new minimal energy profiles for 
                  RNA-RNA interactions. These allow a detailed investigation 
                  of interaction alternatives and can reveal potential 
                  interaction site multiplicity. IntaRNAv2 is freely available 
                  (source and binary), and distributed via the conda package 
                  manager. Furthermore, it has been included into the Galaxy 
                  workflow framework and its already established web interface 
                  enables ad hoc usage.}
}


@article{riblast,
author = {Fukunaga, Tsukasa and Hamada, Michiaki},
year = {2017},
pages = {2666–2674},
title = {RIblast: An ultrafast RNA-RNA interaction prediction system based on a seed-and-extension approach},
volume = {33},
issue ={17},
journal = {Bioinformatics (Oxford, England)},
doi = {10.1093/bioinformatics/btx287}
}

@article{Alkan2017,
author = {Alkan, Ferhat and Wenzel, Anne and Palasca, Oana and Kerpedjiev, Peter and Rudebeck, Anders and Stadler, Peter and Hofacker, Ivo and Gorodkin, Jan},
year = {2017},
pages = {e60},
title = {{RIsearch2:} Suffix array-based large-scale prediction of {RNA-RNA} interactions and {siRNA} off-targets},
volume = {45},
issue={8},
journal = {Nucleic acids research},
doi = {10.1093/nar/gkw1325}
}
@article{baltz2012mrna,
  title={The m{RNA}-bound proteome and its global occupancy profile on protein-coding transcripts},
  author={Baltz, Alexander G and Munschauer, Mathias and Schwanh{\"a}usser, Bj{\"o}rn and Vasile, Alexandra and Murakawa, Yasuhiro and Schueler, Markus and Youngs, Noah and Penfold-Brown, Duncan and Drew, Kevin and Milek, Miha and others},
  journal={Molecular cell},
  volume={46},
  number={5},
  pages={674--690},
  year={2012},
  publisher={Elsevier}
}


@article{videm2021chira,
  title={ChiRA: an integrated framework for chimeric read analysis from {RNA}-{RNA} interactome and {RNA} structurome data},
  author={Videm, Pavankumar and Kumar, Anup and Zharkov, Oleg and Gr{\"u}ning, Bj{\"o}rn Andreas and Backofen, Rolf},
  journal={GigaScience},
  volume={10},
  number={2},
  pages={giaa158},
  year={2021},
  publisher={Oxford University Press}
}

@article{umu2017comprehensive,
  title={A comprehensive benchmark of {RNA}--{RNA} interaction prediction tools for all domains of life},
  author={Umu, Sinan U{\u{g}}ur and Gardner, Paul P},
  journal={Bioinformatics},
  volume={33},
  number={7},
  pages={988--996},
  year={2017},
  publisher={Oxford University Press}
}


@inproceedings{feurer-neurips15a,
    title     = {Efficient and {R}obust {A}utomated {M}achine {L}earning},
    author    = {Feurer, Matthias and Klein, Aaron and Eggensperger, Katharina  Springenberg, Jost and Blum, Manuel and Hutter, Frank},
    booktitle = {Advances in Neural Information Processing Systems 28 (2015)},
    pages     = {2962--2970},
    year      = {2015}
}

@article{lu2016rna,
  title={{RNA} duplex map in living cells reveals higher-order transcriptome structure},
  author={Lu, Zhipeng and Zhang, Qiangfeng Cliff and Lee, Byron and Flynn, Ryan A and Smith, Martin A and Robinson, James T and Davidovich, Chen and Gooding, Anne R and Goodrich, Karen J and Mattick, John S and others},
  journal={Cell},
  volume={165},
  number={5},
  pages={1267--1279},
  year={2016},
  publisher={Elsevier}
}

@article{biofilm2021github,
  title={{Biofilm}},
  journal={GitHub repository},
  author={Mautner, Stefan},
  note={\url{https://github.com/smautner/biofilm}},
  year={2021}
}

@article{InterLap2014github,
  title={{InterLap: simple, fast interval overlap testing}},
  journal={GitHub repository},
  author={Pedersen, Brent},
  note={\url{https://github.com/brentp/interlap}},
  year={2014}
}

% Galaxy framework platform citation.
@article{afgan2018galaxy,
  title={{The Galaxy platform for accessible, reproducible and collaborative biomedical analyses: 2018 update}},
  author={Afgan, Enis and Baker, Dannon and Batut, B{\'e}r{\'e}nice and Van Den Beek, Marius and Bouvier, Dave and {\v{C}}ech, Martin and Chilton, John and Clements, Dave and Coraor, Nate and Gr{\"u}ning, Bj{\"o}rn A and others},
  journal={Nucleic acids research},
  volume={46},
  number={W1},
  pages={W537--W544},
  year={2018},
  publisher={Oxford University Press}
}

@article{eden-costa-2017,
    author = {Navarin, Nicolò and Costa, Fabrizio},
    title = "{An efficient graph kernel method for non-coding {RNA} functional prediction}",
    journal = {Bioinformatics},
    volume = {33},
    number = {17},
    pages = {2642-2650},
    year = {2017},
    month = {05},
    abstract = "{The importance of RNA protein-coding gene regulation is by now well appreciated. Non-coding RNAs (ncRNAs) are known to regulate gene expression at practically every stage, ranging from chromatin packaging to mRNA translation. However the functional characterization of specific instances remains a challenging task in genome scale settings. For this reason, automatic annotation approaches are of interest. Existing computational methods are either efficient but non-accurate or they offer increased precision, but present scalability problems.In this article, we present a predictive system based on kernel methods, a type of machine learning algorithm grounded in statistical learning theory. We employ a flexible graph encoding to preserve multiple structural hypotheses and exploit recent advances in representation and model induction to scale to large data volumes. Experimental results on tens of thousands of ncRNA sequences available from the Rfam database indicate that we can not only improve upon state-of-the-art predictors, but also achieve speedups of several orders of magnitude.The code is available from http://www.bioinf.uni-freiburg.de/~costa/EDeN.tgz.}",
    issn = {1367-4803},
    doi = {10.1093/bioinformatics/btx295},
    url = {https://doi.org/10.1093/bioinformatics/btx295},
    eprint = {https://academic.oup.com/bioinformatics/article-pdf/33/17/2642/25163963/btx295.pdf},
}

@article{shervashidze2011weisfeiler,
  title={Weisfeiler-lehman graph kernels.},
  author={Shervashidze, Nino and Schweitzer, Pascal and Van Leeuwen, Erik Jan and Mehlhorn, Kurt and Borgwardt, Karsten M},
  journal={Journal of Machine Learning Research},
  volume={12},
  number={9},
  year={2011}
}


%skews calculation
@article{grigoriev1998analyzing,
  title={Analyzing genomes with cumulative skew diagrams},
  author={Grigoriev, Andrei},
  journal={Nucleic acids research},
  volume={26},
  number={10},
  pages={2286--2290},
  year={1998},
  publisher={Oxford University Press}
}

% entropy calculation
@article{orlov2004complexity,
  title={Complexity: an internet resource for analysis of DNA sequence complexity},
  author={Orlov, Yuri L and Potapov, Vladimir N},
  journal={Nucleic acids research},
  volume={32},
  number={suppl\_2},
  pages={W628--W633},
  year={2004},
  publisher={Oxford University Press}
}
